# Supplementary material for: Co-Occurrence of Differentiated Thyroid Cancer and Second Primary Malignancy: Correlation with Expression Profiles of Mismatch Repair Protein and Cell Cycle Regulators
Source: Cancers (Basel). 2021 Oct 31;13(21):5486. doi: 10.3390/cancers13215486 (PMC8582561; doi:10.3390/cancers13215486)
Supplement: Supplementary file 1 [file cancers-13-05486-s001.zip]

Archive with 1 entries (1 files):
- cancers-1418211-supplementary.pdf
